# Supplementary material for: Development and validation of a nomogram (APGRC) to predict the presence of germline DNA damage repair pathogenic variants in Asian patients with prostate cancer
Source: Clin Transl Med. 2023 Sep 12;13(9):e1411. doi: 10.1002/ctm2.1411 (PMC10497832; doi:10.1002/ctm2.1411)
Supplement: Supplementary file 3 — Supporting Information [file CTM2-13-e1411-s001.xlsx]

## Sheet: Table S1
Table S1. Clinical characteristics of study subjects
Characteristics	Development Cohort (N = 2052)	Singapore Cohort (N=920)	Japan Cohort (N=549)
Age at diagnosis, years (Median, IQR)	66.0 (60.0 - 71.0)	69.6 (64.2 - 74.0)	69.7 (64.0 - 75.5)
Unknown	1 (0.05)	4 (0.4)	1 (0.2)
Personal history of other cancers, No. (%)
Yes	103 (5.0)	128 (13.9)	85 (17.5)
No	1949 (95.0)	792 (86.1)	401 (82.5)
Unknown	0	0	63 (11.5)
Personal history of Lynch-related cancers, No. (%)
Yes	49 (2.4)	70 (7.6)	64 (13.2)
No	2003 (97.6)	850 (92.4)	422 (86.8)
Unknown	0	0	63 (11.5)
PSA at diagnosis (Median, IQR)	53.7 (16.4 - 123.2)	14.8 (8.1 - 34.2)	111.0 (29.8 - 469.3)
Unknown	146 (7.1)	6 (0.7)	6 (1.1)
Gleason score, No. (%)
6	78 (3.9)	81 (9.0)	8 (1.8)
7	420 (21.0)	486 (53.7)	52 (11.7)
8	573 (28.7)	152 (16.8)	130 (29.2)
9	730 (36.5)	166 (18.3)	199 (44.7)
10	188 (9.4)	20 (2.2)	56 (12.6)
Unknown	63 (3.1)	15 (1.7)	104 (18.9)
Metastasis disease, No. (%)
M0	850 (41.4)	810 (88.0)	142 (25.9)
M1	1202 (58.6)	110 (12.0)	407 (74.1)
Risk group at time of entry, No. (%)
Low/Intermediate risk localized	166 (8.1)	583 (63.5)	17 (3.1)
High to very high risk localized	529 (25.8)	182 (19.8)	83 (15.2)
Regional	155 (7.6)	43 (4.7)	39 (7.2)
Metastatic	1202 (58.6)	110 (12.0)	406 (74.5)
Unknown	2 (0.1)	2 (0.2)	4 (0.7)
Family history of cancer (first/second/third degree relatives), No. (%)
Yes	258 (12.7)	140 (40.3)	66 (16.6)
Prostate	35 (1.7)	60 (17.3)	16 (4.0)
Breast	30 (1.5)	21 (6.1)	12 (3.0)
Pancreatic	7 (0.3)	3 (0.9)	11 (2.8)
Ovarian	5 (0.2)	1 (0.3)	2 (0.5)
Lynch syndrome-related cancers	103 (5.0)	51 (15.9)	32 (8.0)
No	1794 (87.3)	207 (59.7)	332 (83.4)
Not available	0	573 (62.3)	151 (27.5)
Family history of cancer (first degree relatives), No. (%)
Yes	220 (10.7)	137 (39.5)	41 (10.3)
Prostate	28 (1.3)	58 (16.7)	8 (2.0)
Breast	25 (1.2)	19 (5.5)	4 (1.0)
Pancreatic	5 (0.2)	3 (0.9)	5 (1.3)
Ovarian	3 (0.1)	1 (0.3)	0
Lynch syndrome-related cancers	84 (4.1)	49 (14.1)	22 (5.5)
No	1832 (89.3)	210 (60.5)	358 (89.7)
Not available	0	573 (62.3)	150 (27.3)
Note: Lynch syndrome-related cancers: colorectal, endometrial, gastric, ovarian, small bowel, pancreatic, liver, urinary tract (renal pelvis, ureter, bladder), bile duct, brain and skin (sebaceous carcinoma, keratoacanthomas, sebaceous adenomas) cancers.
Abbreviations: PSA, prostate specific antigen; M, metastasis

## Sheet: Table S2
Table S2. Detail on germline pathogenic/likely pathogenic variants
ID	Gene	Chr	Start	End	Ref	Alt	Mutation_Type
FUSCC124	BRCA2	chr13	32906915	32906919	AAAAG	A	Frame_Shift_Del
FUSCC292	BRCA2	chr13	32911334	32911335	GT	G	Frame_Shift_Del
FUSCC492	BRCA2	chr13	32945122	32945122	C	A	stopgain
FUSCC537	BRCA2	chr13	32913773	32913773	G	T	stopgain
FUSCC1087	BRCA2	chr13	32944609	32944609	T	TAAAA	Frame_Shift_Ins
FUSCC1175	BRCA2	chr13	32953499	32953499	C	T	stopgain
FUSCC1263	BRCA2	chr13	32911601	32911601	C	T	stopgain
FUSCC1844	BRCA2	chr13	32912337	32912339	CTG	C	Frame_Shift_Del
FUSCC1871	BRCA2	chr13	32914935	32914935	C	CTA	Frame_Shift_Ins
FUSCC1241	FANCA	chr16	89866012	89866012	C	A	splice
FUSCC1798	BRCA2	chr13	32914174	32914174	C	G	stopgain
FUSCC760	BRIP1	chr17	59761334	59761335	AC	A	Frame_Shift_Del
FUSCC1634	PALB2	chr16	23646182	23646182	C	G	splice
FUSCC171	RAD51D	chr17	33428225	33428225	G	A	stopgain
FUSCC255	ATM	chr11	108117706	108117708	CAA	C	Frame_Shift_Del
FUSCC1865	MSH6	chr2	48027949	48027949	G	C	Missense
FUSCC404	BRCA1	chr17	41258531	41258531	G	A	Missense
FUSCC1124	BRCA2	chr13	32930651	32930651	G	A	Missense
FUSCC1284	BRCA2	chr13	32914065	32914069	CAATT	C	Frame_Shift_Del
FUSCC1424	BRCA2	chr13	32914174	32914174	C	G	stopgain
FUSCC1466	BRCA1	chr17	41223043	41223045	CTT	CG	Frame_Shift_Del
FUSCC1126	BRCA2	chr13	32914356	32914356	C	G	stopgain
FUSCC577	RAD51D	chr17	33434458	33434458	T	TTA	Frame_Shift_Ins
FUSCC1448	BRCA2	chr13	32944692	32944692	C	T	stopgain
FUSCC556	BRCA1	chr17	41209134	41209134	C	T	Missense
FUSCC092	BRCA2	chr13	32914893	32914898	ATAACT	A	Frame_Shift_Del
FUSCC503	BRCA2	chr13	32930648	32930652	CCAGG	C	Frame_Shift_Del
FUSCC1889	MSH2	chr2	47710068	47710068	C	T	stopgain
FUSCC1490	CHEK2	chr22	29121266	29121266	G	A	stopgain
FUSCC422	BRCA2	chr13	32954002	32954006	TAACA	T	Frame_Shift_Del
FUSCC1302	MSH2	chr2	47702205	47702205	C	T	stopgain
FUSCC1225	CHEK2	chr22	29095917	29095917	C	G	Missense
FUSCC737	MSH2	chr2	47703652	47703652	C	T	stopgain
FUSCC1107	BRCA1	chr17	41244105	41244106	TC	T	Frame_Shift_Del
FUSCC964	BRCA2	chr13	32914078	32914080	GAA	G	Frame_Shift_Del
FUSCC1449	RAD51D	chr17	33428374	33428375	TG	T	Frame_Shift_Del
FUSCC946	BRCA2	chr13	32954284	32954284	T	A	splice
FUSCC783	BRCA2	chr13	32900690	32900690	G	GAT	Frame_Shift_Ins
FUSCC104	BRCA2	chr13	32930651	32930651	G	A	Missense
FUSCC640	BRCA2	chr13	32914174	32914174	C	G	stopgain
FUSCC411	BRCA2	chr13	32944563	32944563	G	A	Missense
FUSCC368	BRCA2	chr13	32914451	32914451	C	T	stopgain
FUSCC1037	FANCA	chr16	89883022	89883022	A	G	start_codon
FUSCC626	BRCA2	chr13	32914137	32914137	C	A	stopgain
FUSCC1849	BRCA2	chr13	32930651	32930651	G	A	Missense
FUSCC612	BRCA2	chr13	32913558	32913558	C	CA	Frame_Shift_Ins
FUSCC738	RAD51C	chr17	56798175	56798175	T	C	splice
FUSCC465	BRCA2	chr13	32954022	32954022	C	CA	Frame_Shift_Ins
FUSCC1904	RAD51D	chr17	33434458	33434458	T	TTA	Frame_Shift_Ins
FUSCC1679	NBN	chr8	90965665	90965665	C	CT	Frame_Shift_Ins
FUSCC1182	BRCA2	chr13	32954022	32954022	C	CA	Frame_Shift_Ins
FUSCC1097	BRCA2	chr13	32912123	32912123	G	T	stopgain
FUSCC658	BRCA2	chr13	32899238	32899239	TA	T	Frame_Shift_Del
FUSCC084	ATM	chr11	108115727	108115727	C	T	Missense
FUSCC1416	BRCA2	chr13	32913558	32913558	C	CA	Frame_Shift_Ins
FUSCC858	ATM	chr11	108199803	108199803	G	GA	Frame_Shift_Ins
FUSCC250	FANCA	chr16	89837043	89837043	C	T	splice
FUSCC1312	BRCA1	chr17	41246579	41246579	T	TCC	Frame_Shift_Ins
FUSCC1432	ATM	chr11	108119716	108119718	AAG	A	Frame_Shift_Del
FUSCC570	MSH2	chr2	47641418	47641418	C	G	stopgain
FUSCC563	BRCA2	chr13	32913143	32913143	C	T	stopgain
SYSUCC028	BRCA2	chr13	32913017	32913017	C	T	stopgain
SYSUCC039	BRCA2	chr13	32915031	32915032	TG	T	Frame_Shift_Del
SYSUCC009	BRCA2	chr13	32936732	32936732	G	A	stopgain
SYSUCC027	BRCA2	chr13	32911877	32911877	C	T	stopgain
SYSUCC033	ATM	chr11	108178646	108178646	C	A	stopgain
HK001	PMS2	chr7	6029452	6029456	GCTGA	G	Frame_Shift_Del
HK002	BRCA2	chr13	32929123	32929123	C	G	Nonsense
HK003	PALB2	chr16	23641671	23641671	G	A	Nonsense
HK004	ATM	chr11	108216484	108216486	GTC	G	Frame_Shift_Del
HK005	PALB2	chr16	23634318	23634318	C	A	Nonsense
WCHSCU002	BRCA2	chr13	32912901	32912905	TAAGA	T	Frame_Shift_Del
FUSCC1570	MSH6	chr2	48033748	48033748	C	CAAGAG	Frame_Shift_Ins
FUSCC719	BRCA2	chr13	32912432	32912433	CAA	C	Frame_Shift_Del
FUSCC881	BRCA2	chr13	32911583	32911583	CT	C	Frame_Shift_Del
FUSCC516	ATM	chr11	108175454	108175454	T	A	stopgain
FUSCC018	BRCA2	chr13	32913043	32913044	AAG	A	Frame_Shift_Del
FUSCC146	BRCA2	chr13	32911583	32911583	CT	C	Frame_Shift_Del
FUSCC189	BRCA2	chr13	32929131	32929131	TC	T	Frame_Shift_Del
FUSCC192	CHEK2	chr22	29091774	29091774	C	A	Missense
FUSCC242	PALB2	chr16	23646724	23646725	TAA	T	Frame_Shift_Del
FUSCC251	BRCA1	chr17	41245437	41245438	ATT	A	Frame_Shift_Del
FUSCC304	BRCA2	chr13	32929396	32929396	C	CT	Frame_Shift_Ins
FUSCC332	BRCA2	chr13	32913851	32913857	TTTTTCCA	T	Frame_Shift_Del
FUSCC415	MLH1	chr3	37089133	37089133	G	T	Missense
FUSCC498	ATM	chr11	108200960	108200960	C	T	Nonsense
FUSCC567	BRCA2	chr13	32954272	32954272	G	GAA	Frame_Shift_Ins
FUSCC596	BRCA2	chr13	32914191	32914191	C	A	Nonsense
FUSCC655	BRCA2	chr13	32914874	32914878	TAAAGA	T	Frame_Shift_Del
FUSCC834	ATM	chr11	108186742	108186742	C	T	Nonsense
FUSCC844	MSH6	chr2	48025776	48025776	-	T	Frame_Shift_Ins
FUSCC969	RAD51D	chr17	33434458	33434458	T	TTA	Frame_Shift_Ins
FUSCC1054	ATM	chr11	108236136	108236137	CTG	C	Frame_Shift_Del
FUSCC1134	ATM	chr11	108119715	108119716	CAA	C	Frame_Shift_Del
FUSCC1203	BRCA2	chr13	32913994	32913994	T	TA	Frame_Shift_Ins
FUSCC1347	BRCA2	chr13	32930687	32930687	C	T	Nonsense
FUSCC1371	ATM	chr11	108200960	108200960	C	T	stopgain
FUSCC1474	RAD51C	chr17	56772535	56772535	G	GA	Frame_Shift_Ins
FUSCC1510	ATM	chr11	108178655	108178655	T	TA	Frame_Shift_Ins
FUSCC1512	BRCA2	chr13	32914796	32914798	TGTA	TTT	frameshift substitution
FUSCC1556	PALB2	chr16	23647116	23647116	G	A	Nonsense
FUSCC1590	BRCA2	chr13	32945138	32945139	AAG	A	Frame_Shift_Del
FUSCC1599	BRCA2	chr13	32914647	32914647	C	A	stopgain
FUSCC1655	ATM	chr11	108175454	108175454	T	A	Nonsense
FUSCC1656	BRCA2	chr13	32910986	32910986	G	T	Nonsense
FUSCC1668	RAD51D	chr17	33428225	33428225	G	A	stopgain
FUSCC1674	BRCA2	chr13	32914210	32914211	CT	-	Frame_Shift_Del
FUSCC1772	ATM	chr11	108216596	108216596	C	T	Nonsense
FUSCC1780	BRCA2	chr13	32930651	32930651	G	A	Missense
FUSCC1836	BRIP1	chr17	59938900	59938900	T	C	Translation_Start_Site
FUSCC1836	BRCA2	chr13	32905152	32905152	G	T	Nonsense
FUSCC1846	BRCA2	chr13	32912855	32912855	G	T	stopgain
FUSCC1851	BRCA1	chr17	41197810	41197817	CTGCCCAAT	C	Frame_Shift_Del
FUSCC1861	MSH2	chr2	47710068	47710068	C	T	stopgain
FUSCC1128	FANCA	chr16	89874714	89874714	T	TCACAATGCCTTGCAGGCTAC	Frame_Shift_Ins
FUSCC1367	ATM	chr11	108150223	108150224	TC	T	Frame_Shift_Del
FUSCC1156	ATM	chr11	108121593	108121595	CAA	C	Frame_Shift_Del
FUSCC1206	BRIP1	chr17	59793412	59793412	G	A	Nonsense
FUSCC358	BRCA2	chr13	32968863	32968863	C	G	Nonsense
FUSCC836	BRCA2	chr13	32913076	32913076	C	CG	Frame_Shift_Ins
FUSCC1765	ATM	chr11	108186742	108186742	C	T	Nonsense
FUSCC922	RAD51C	chr17	56774082	56774082	C	A	Missense
FUSCC1721	BRIP1	chr17	59761014	59761017	AATAG	A	Frame_Shift_Del
FUSCC1500	BRCA2	chr13	32905147	32905148	CAA	C	Frame_Shift_Del
FUSCC904	BRCA2	chr13	32936722	32936722	A	G	Missense
FUSCC647	BRCA2	chr13	32913926	32913926	G	T	stopgain
FUSCC247	PALB2	chr16	23614972	23614973	TCA	T	Frame_Shift_Del
FUSCC1616	ATM	chr11	108236067	108236067	GT	G	Frame_Shift_Del
FUSCC1669	BRCA2	chr13	32929131	32929131	TC	T	Frame_Shift_Del
FUSCC051	BRCA2	chr13	32912449	32912450	ATG	A	Frame_Shift_Del
FUSCC1317	ATM	chr11	108155064	108155064	TG	T	Frame_Shift_Del
FUSCC810	MSH2	chr2	47637373	47637373	TA	T	Frame_Shift_Del
FUSCC1479	BRCA2	chr13	32914975	32914975	C	CA	Frame_Shift_Ins
FUSCC1885	BRCA2	chr13	32914287	32914288	CAT	C	Frame_Shift_Del
FUSCC030	PMS2	chr7	6048650	6048650	T	C	Missense
FUSCC876	BRCA2	chr13	32930651	32930651	G	A	Missense
FUSCC644	PMS2	chr7	6026398	6026399	CTT	C	Frame_Shift_Del
FUSCC1109	MSH6	chr2	48030640	48030640	AC	A	Frame_Shift_Del
FUSCC293	BRCA2	chr13	32907420	32907421	-	A	Frame_Shift_Ins
FUSCC1082	BRIP1	chr17	59761043	59761044	-	A	Frame_Shift_Ins
FUSCC1064	CHEK2	chr22	29121266	29121266	G	A	stopgain
FUSCC1795	BRCA1	chr17	41258531	41258531	G	A	Missense
FUSCC166	CHEK2	chr22	29130427	29130427	G	A	stopgain
FUSCC1125	BRCA2	chr13	32911704	32911704	CA	C	Frame_Shift_Del
FUSCC899	BRCA2	chr13	32912708	32912711	TAAAG	T	Frame_Shift_Del
FUSCC431	BRCA1	chr17	41244090	41244090	CA	C	Frame_Shift_Del
FUSCC1822	BRCA2	chr13	32944584	32944584	G	T	stopgain
FUSCC1084	BRCA2	chr13	32914780	32914781	CTA	C	Frame_Shift_Del
FUSCC526	BRCA2	chr13	32913558	32913558	C	CA	Frame_Shift_Ins
FUSCC544	RAD51D	chr17	33434458	33434458	T	TTA	Frame_Shift_Ins
FUSCC942	BRCA2	chr13	32906746	32906749	AGAGT	AAGG	frameshift substitution
FUSCC703	BRCA2	chr13	32914894	32914898	ATAACT	A	Frame_Shift_Del
FUSCC1706	BRCA2	chr13	32914191	32914191	C	G	stopgain
FUSCC1870	BRCA2	chr13	32912338	32912339	CTG	C	Frame_Shift_Del
FUSCC1238	BRCA2	chr13	32913604	32913607	GAATA	G	Frame_Shift_Del
FUSCC1886	BRCA2	chr13	32912234	32912237	TAGTG	T	Frame_Shift_Del
FUSCC1068	FANCA	chr16	89851268	89851268	G	C	stopgain
FUSCC1608	BRCA2	chr13	32912729	32912729	TA	T	Frame_Shift_Del
FUSCC202	BRCA2	chr13	32905141	32905145	ACAAAT	A	Frame_Shift_Del
FUSCC1830	CHEK2	chr22	29121335	29121335	A	G	Missense
FUSCC1631	BRCA2	chr13	32954272	32954272	G	GA	Frame_Shift_Ins
FUSCC776	BRCA2	chr13	32907420	32907420	G	GA	Frame_Shift_Ins
FUSCC1044	ATM	chr11	108186570	108186570	C	G	stopgain

## Sheet: Table S3
Table S3. The variables incorporated in the APGRC and current recommendations for germline testing
Input variables	APGRC	NCCN	EAU	AUA/ASTRO/SUO	ESMO	APCCC	PPCCC
Personal information
Age at diagnosis	+	-	-	-	-	-	-
Ashkenazi Jewish ancestry	-	+	-	+	-	-	+
Family history of familial cancer risk	-	+	+	+	+	-	+
Clinical/pathological features
Metastasis disease	+	+	+	+	+	+	+
Nodal involvement	+	+	+	+	-	-	-
PSA	+	+	+	+	-	-	-
T stage	-	+	+	+	-	-	+
Gleason Score	-	+	+	+	-	-	+
Intraductal/cribriform histology	-	+	-	+	-	-	+
Personal cancer history
Breast cancer	-	+	-	+	-	-	-
LS-related cancers	+	+	-	+	-	-	-
Family cancer history
Breast cancer	+	+	-	+	-	+	+
Ovarian cancer	+	+	-	+	-	+	+
Pancreatic cancer	+	+	-	+	-	+	+
Prostate cancer	-	+	+	+	-	+	+
LS-related cancers	+	+	-	+	-	+	+
Any cancer	-	-	-	-	+	-	-
Multiple cancers on the same side of family	-	+	+	+	-	+	+
Note: Lynch syndrome-related cancers: colorectal, endometrial, gastric, ovarian, small bowel, pancreatic, liver, urinary tract (renal pelvis, ureter, bladder), bile duct, brain and skin (sebaceous carcinoma, keratoacanthomas, sebaceous adenomas) cancers.
Abbreviations: NCCN, National Comprehensive Cancer Network; EAU, European Association of Urology; AUA, American Urological Association; ASTRO, American Society of Radiation Oncology; SUO, Society of Urologic Oncology; ESMO, European Society of Medical Oncology; APCCC, Advanced Prostate Cancer Consensus Conference; PPCCC, Philadelphia Prostate Cancer Consensus Conference; PSA, prostate specific an…

## Sheet: Table S4
Table S4. The prediction accuracy of APGRC and current recommendations for germline testing in multi-center development cohort
Statistical index	APGRCa	NCCN	EAU	AUA/ASTRO/SUO	ESMO	APCCC	PPCCC
AUC (95% CI)	0.706 (0.664-0.748)	0.526 (0.511-0.540)	0.567 (0.531-0.603)	0.526 (0.511-0.540)	0.588 (0.555-0.621)	0.590 (0.556-0.624)	0.518 (0.496-0.539)
Sensitivity	0.605	0.969	0.722	0.969	0.796	0.784	0.926
Specificity	0.697	0.082	0.412	0.082	0.379	0.396	0.109
Youden Indexb	0.302	0.051	0.134	0.051	0.175	0.18	0.035
Abbreviations: NCCN, National Comprehensive Cancer Network; EAU, European Association of Urology; AUA, American Urological Association; ASTRO, American Society of Radiation Oncology; SUO, Society of Urologic Oncology; ESMO, European Society of Medical Oncology; APCCC, Advanced Prostate Cancer Consensus Conference; PPCCC, Philadelphia Prostate Cancer Consensus Conference; AUC, area under the curve…
a: The cutoff values was set as 7.8% for the highest Youden index.
b: The Youden index was calculated as J = sensitivity + specificity - 1

## Sheet: Table S5
Table S5. Reduction in germline genetic testing and number of pathogenic germline DDR variant carriers missing according to the diverse threshold probabilities derived from APGRC
Cohort	Probability threshold	Germline genetic testing		Pathogenic DDR variant carriers
		Performed (%)	Avoied (%)	Found (%)	Missing (%)
Development cohort	Screen all	2052 (100)	-	162 (100)	-
	>3.0%	2020 (98.4)	32 (1.6)	162 (100)	0 (0)
	>3.5%	1939 (94.5)	113 (5.5)	161 (99.4)	1 (0.6)
	>4.0%	1821 (88.7)	231 (11.3)	160 (98.8)	2 (1.2)
	>4.5%	1696 (82.7)	356 (17.3)	154 (95.1)	8 (4.9)
	>5.0%	1570 (76.5)	482 (23.5)	150 (92.6)	12 (7.4)
	>7.9%*	661 (32.2)	1381 (67.3)	98 (60.5)	64 (39.5)
Validation cohort	Screen all	743 (100)	-	41 (100)	-
	>3.0%	638 (85.9)	105 (14.1)	39 (95.1)	2 (4.9)
	>3.5%	588 (79.1)	155 (20.9)	35 (85.4)	6 (14.6)
	>4.0%	538 (72.4)	205 (27.6)	34 (82.9)	7 (17.1)
	>4.5%	484 (65.1)	259 (34.9)	32 (78.0)	9 (22.0)
	>5.0%	441 (59.4)	302 (40.6)	29 (70.7)	12 (29.3)
	>7.9%*	267 (35.9)	476 (64.1)	23 (56.1)	18 (43.9)
*: The Youden index reaches its maximum when the probability threshold is set to 7.9%
